# Supplementary material for: Design, Synthesis, Anticancer Screening, and Mechanistic Study of Spiro-N-(4-sulfamoyl-phenyl)-1,3,4-thiadiazole-2-carboxamide Derivatives
Source: Int J Mol Sci. 2025 Jan 20;26(2):863. doi: 10.3390/ijms26020863 (PMC11766273; doi:10.3390/ijms26020863)
Supplement: Supplementary file 1 [file ijms-26-00863-s001.zip]

Archive with 1 entries (1 files):
- ijms-3342167-supplementary.pdf
